# Supplementary material for: Clinical Differences between SARS-CoV-2 and RSV Infections in Infants: Findings from a Case–Control Study
Source: Viruses. 2023 Dec 30;16(1):63. doi: 10.3390/v16010063 (PMC10819890; doi:10.3390/v16010063)
Supplement: Supplementary file 1 [file viruses-16-00063-s001.zip]

Archive with 1 entries (1 files):
- viruses-2794588-supplementary.pdf
